# Supplementary material for: Novel Intranasal Replication-Deficient NS1ΔC Flu Vaccine Confers Protection from Divergent Influenza A and B Viruses in Mice
Source: Vaccines (Basel). 2025 Dec 30;14(1):43. doi: 10.3390/vaccines14010043 (PMC12846425; doi:10.3390/vaccines14010043)
Supplement: Supplementary file 1 [file vaccines-14-00043-s001.zip]

Archive with 2 entries (2 files):
- ARRIVE Compliance Questionnaire.pdf
- Supplementary figures.pdf
